# Supplementary material for: QTL Mapping of Yield, Agronomic, and Nitrogen-Related Traits in Barley (Hordeum vulgare L.) under Low Nitrogen and Normal Nitrogen Treatments
Source: Plants (Basel). 2024 Aug 1;13(15):2137. doi: 10.3390/plants13152137 (PMC11314459; doi:10.3390/plants13152137)
Supplement: Supplementary file 1 [file plants-13-02137-s001.zip]

Archive with 1 entries (1 files):
- plants-3065644-supplementary.pdf
